# Supplementary material for: Anatomical Burden of Prior Percutaneous Coronary Intervention and Long-Term Outcomes After Coronary Artery Bypass Grafting: An Analysis Spanning 2 Decades
Source: Interdiscip Cardiovasc Thorac Surg. 2025 Sep 27;40(10):ivaf237. doi: 10.1093/icvts/ivaf237 (PMC12516811; doi:10.1093/icvts/ivaf237)
Supplement: ivaf237_Supplementary_Data [file ivaf237_supplementary_data.zip]

Archive with 3 entries (3 files):
- Supplemental_File_Sep9_2025.docx
- Suppllemental_Figure1_August14.tiff
- Suppllemental_Figure2_Trend_August14.tiff
